# Supplementary material for: ﻿First report of the Afrotropical genus Securiops Jacobus, McCafferty & Gattolliat (Ephemeroptera, Baetidae) from Southeast Asia, with description of a new species
Source: Zookeys. 2023 Apr 5;1157:127–43. doi: 10.3897/zookeys.1157.99642 (PMC10193593; doi:10.3897/zookeys.1157.99642)
Supplement: XML Treatment for Securiops primasia [file zookeys.1157.99642-treatment1.xml]

<!DOCTYPE tp:taxon-treatment
  PUBLIC "-//TaxonX//DTD Taxonomic Treatment Publishing DTD v0 20100105//EN" "tax-treatment-NSO.dtd">
<tp:taxon-treatment xmlns:tp="http://www.plazi.org/taxpub"><tp:treatment-meta><kwd-group><label>Taxon classification</label><kwd>
              <named-content content-type="kingdom">Animalia</named-content>
            </kwd><kwd>
              <named-content content-type="order">Ephemeroptera</named-content>
            </kwd><kwd>
              <named-content content-type="family">Baetidae</named-content>
            </kwd></kwd-group><mixed-citation publication-type="journal"><person-group><name><surname>Kaltenbach</surname><given-names>Thomas</given-names></name><name><surname>Phlai-ngam</surname><given-names>Sirikamon</given-names></name><name><surname>Suttinun</surname><given-names>Chanaporn</given-names></name><name><surname>Gattolliat</surname><given-names>Jean-Luc</given-names></name></person-group><article-title>﻿First report of the Afrotropical genus <italic><tp:taxon-name><tp:taxon-name-part taxon-name-part-type="genus" reg="Securiops">Securiops</tp:taxon-name-part></tp:taxon-name></italic> Jacobus, McCafferty &amp; Gattolliat (<tp:taxon-name><tp:taxon-name-part taxon-name-part-type="order">Ephemeroptera</tp:taxon-name-part></tp:taxon-name>, <tp:taxon-name><tp:taxon-name-part taxon-name-part-type="family">Baetidae</tp:taxon-name-part></tp:taxon-name>) from Southeast Asia, with description of a new species</article-title><source>Zookeys</source><day>05</day><month>04</month><year>2023</year><volume>1157</volume><fpage>127</fpage><lpage>143</lpage><pub-id pub-id-type="doi">10.3897/zookeys.1157.99642</pub-id></mixed-citation></tp:treatment-meta><tp:nomenclature><label>﻿</label><tp:taxon-name>
            <object-id xmlns:xlink="http://www.w3.org/1999/xlink" content-type="arpha" xlink:type="simple">ECB598D2-A7B1-5B39-9F18-3AB524185B5A</object-id>
            <tp:taxon-name-part taxon-name-part-type="genus" reg="Securiops">Securiops</tp:taxon-name-part>
            <tp:taxon-name-part taxon-name-part-type="species" reg="primasia">primasia</tp:taxon-name-part>
            <object-id xmlns:xlink="http://www.w3.org/1999/xlink" content-type="zoobank" xlink:type="simple">https://zoobank.org/CD408527-25B4-4F63-BD52-32AFEECF3514</object-id>
          </tp:taxon-name><tp:taxon-status xmlns:xlink="http://www.w3.org/1999/xlink" xlink:type="simple">sp. nov.</tp:taxon-status><xref ref-type="fig" rid="F1">Figs 1</xref><xref ref-type="fig" rid="F2">, 2</xref><xref ref-type="fig" rid="F3">, 3</xref><xref ref-type="fig" rid="F4">, 4</xref><xref ref-type="fig" rid="F5">, 5</xref><xref ref-type="fig" rid="F6">, 6</xref><xref ref-type="fig" rid="F7">, 7</xref><xref ref-type="fig" rid="F8">, 8</xref></tp:nomenclature><tp:treatment-sec sec-type="Differential diagnosis" id="SECID0EQFAE"><title>Differential diagnosis.</title><p><bold>Larva.</bold> The following combination of characters differentiate larvae of the new species from other species of <italic><tp:taxon-name><tp:taxon-name-part taxon-name-part-type="genus" reg="Securiops">Securiops</tp:taxon-name-part></tp:taxon-name></italic>: (1) maxillary palp segment II ca. 0.7× as long as segment I (Fig. <xref ref-type="fig" rid="F3">3a, d</xref>); (2) maxilla ventrolaterally with two groups of simple setae (Fig. <xref ref-type="fig" rid="F3">3e</xref>); (3) femur approx. twice as long as tibia; tarsus approx. 1.4× as long as tibia; claw approx. 0.7× as long as tarsus (Fig. <xref ref-type="fig" rid="F5">5a</xref>); (4) hind protoptera absent; (5) tergalii on abdominal segments I–VII, each with two lamellae (Fig. <xref ref-type="fig" rid="F7">7b</xref>); (6) abdominal segments VIII and IX with large lateral spines, segment VII with minute lateral spines (Fig. <xref ref-type="fig" rid="F6">6a</xref>); and (7) paraproct with four large, pointed spines (Fig. <xref ref-type="fig" rid="F7">7a</xref>).</p></tp:treatment-sec><tp:treatment-sec sec-type="description" id="SECID0EJHAE"><title>Description.</title><p><bold>Larva</bold> (Figs <xref ref-type="fig" rid="F1">1</xref>–<xref ref-type="fig" rid="F7">7</xref>). Body length 3.8–4.7 mm. Cerci approx. ½ body length, slightly longer than paracercus. Antennae somewhat longer than head length.</p><p><bold><italic>Colouration</italic></bold> (Figs <xref ref-type="fig" rid="F1">1a–d</xref>). Head, thorax and abdomen dorsally brown, with pattern as in Fig. <xref ref-type="fig" rid="F1">1a</xref>. Abdomen laterally light brown, with brown spots on most segments (absent or inconspicuous on segments I, IV and X), and larger additional brown spots on segments VI and VIII. Head, thorax and abdomen ventrally light brown, abdomen laterally with brown spots on segments VIII–X (Fig. <xref ref-type="fig" rid="F1">1c</xref>). Legs light brown, femur with distomedial brown spot, tibia with ventrobasal brown spot, and claw basally darker. Caudalii light brown, with brown annulation at distal margins of segments (Fig. <xref ref-type="fig" rid="F1">1a</xref>).</p><fig id="F1" position="float" orientation="portrait"><object-id xmlns:xlink="http://www.w3.org/1999/xlink" content-type="doi" xlink:type="simple">10.3897/zookeys.1157.99642.figure1</object-id><object-id xmlns:xlink="http://www.w3.org/1999/xlink" content-type="arpha" xlink:type="simple">1DB88BF0-14DA-5B7C-A1D2-A6113466E6AE</object-id><label>Figure 1.</label><caption><p><italic><tp:taxon-name><tp:taxon-name-part taxon-name-part-type="genus" reg="Securiops">Securiops</tp:taxon-name-part><tp:taxon-name-part taxon-name-part-type="species" reg="primasia">primasia</tp:taxon-name-part></tp:taxon-name></italic> sp. nov., larva habitus <bold>a</bold> male, dorsal view <bold>b</bold> male, lateral view <bold>c</bold> male, ventral view <bold>d</bold> female, lateral view (colour not yet fully developed) <bold>a–c</bold> mouthparts removed. Scale bars: 1 mm.</p></caption><graphic xmlns:xlink="http://www.w3.org/1999/xlink" xlink:href="zookeys-1157-127_article-99642__-g001.jpg" position="float" orientation="portrait" xlink:type="simple" id="oo_833833.jpg"><uri content-type="original_file" xlink:type="simple">https://binary.pensoft.net/fig/833833</uri></graphic></fig><p><bold><italic>Labrum</italic></bold> (Fig. <xref ref-type="fig" rid="F2">2a</xref>). Rectangular, length ca. 0.7× maximum width. Distal margin with broad, shallow, medial emargination. Dorsal surface scattered with fine, simple setae; ventral surface with apicolateral patch of long, bifid setae near margin. Anterior margin apicolaterally with row of long, bifid setae, and medially with row of stout, medium, bifid setae.</p><fig id="F2" position="float" orientation="portrait"><object-id xmlns:xlink="http://www.w3.org/1999/xlink" content-type="doi" xlink:type="simple">10.3897/zookeys.1157.99642.figure2</object-id><object-id xmlns:xlink="http://www.w3.org/1999/xlink" content-type="arpha" xlink:type="simple">63EB7F61-9FEE-5FA4-AFA2-DE00F7B22F96</object-id><label>Figure 2.</label><caption><p><italic><tp:taxon-name><tp:taxon-name-part taxon-name-part-type="genus" reg="Securiops">Securiops</tp:taxon-name-part><tp:taxon-name-part taxon-name-part-type="species" reg="primasia">primasia</tp:taxon-name-part></tp:taxon-name></italic> sp. nov., larva morphology <bold>a</bold> labrum <bold>b</bold> hypopharynx and superlinguae <bold>c, d</bold> right mandible <bold>e, f</bold> left mandible. Scale bars: 50 µm.</p></caption><graphic xmlns:xlink="http://www.w3.org/1999/xlink" xlink:href="zookeys-1157-127_article-99642__-g002.jpg" position="float" orientation="portrait" xlink:type="simple" id="oo_833834.jpg"><uri content-type="original_file" xlink:type="simple">https://binary.pensoft.net/fig/833834</uri></graphic></fig><p><bold><italic>Right mandible</italic></bold> (Fig. <xref ref-type="fig" rid="F2">2c, d</xref>). Incisor and kinetodontium cleft to base. Incisor with three denticles; kinetodontium with three denticles. Prostheca stick-like, apicolaterally denticulate. With restricted tuft of long setae between prostheca and mola. Tuft of setae at apex of mola present.</p><p><bold><italic>Left mandible</italic></bold> (Fig. <xref ref-type="fig" rid="F2">2e, f</xref>). Incisor and kinetodontium cleft to base. Incisor with three denticles; kinetodontium with four denticles. Prostheca stick-like, apicolaterally denticulate. With large tuft of long setae between prostheca and mola. Tuft of setae at apex of mola present.</p><p><bold><italic>Hypopharynx and superlinguae</italic></bold> (Fig. <xref ref-type="fig" rid="F2">2b</xref>). Lingua as long as superlinguae, broad; slightly longer than broad; distal margin almost straight, with fine, simple setae, not forming a medial tuft. Superlinguae distally broadly rounded; lateral margins rounded; fine, medium to long, simple setae along distal margin.</p><p><bold><italic>Maxilla</italic></bold> (Fig. <xref ref-type="fig" rid="F3">3a–e</xref>). Galea-lacinia ventrally with two simple, apical setae under canines (Fig. <xref ref-type="fig" rid="F3">3c</xref>). Canines long and very slender (Fig. <xref ref-type="fig" rid="F3">3a</xref>). Three long, slender, pectinate denti-setae (Fig. <xref ref-type="fig" rid="F3">3b</xref>). Medially with one bifid, spine-like seta (dorsolateral insertion) and two groups of simple, spine-like setae (ventrolateral insertions) (Fig. <xref ref-type="fig" rid="F3">3e</xref>). Maxillary palp 2-segmented, more than twice as long as length of galea-lacinia; palp segment II ca. 0.7× length of segment I; setae on maxillary palp long, fine, simple, scattered over surface of segments I and II; apex of last segment pointed (Fig. <xref ref-type="fig" rid="F3">3a, d</xref>).</p><fig id="F3" position="float" orientation="portrait"><object-id xmlns:xlink="http://www.w3.org/1999/xlink" content-type="doi" xlink:type="simple">10.3897/zookeys.1157.99642.figure3</object-id><object-id xmlns:xlink="http://www.w3.org/1999/xlink" content-type="arpha" xlink:type="simple">5BE25584-3DCD-5138-94BA-E63FD6462740</object-id><label>Figure 3.</label><caption><p><italic><tp:taxon-name><tp:taxon-name-part taxon-name-part-type="genus" reg="Securiops">Securiops</tp:taxon-name-part><tp:taxon-name-part taxon-name-part-type="species" reg="primasia">primasia</tp:taxon-name-part></tp:taxon-name></italic> sp. nov., larva morphology <bold>a</bold> maxilla <bold>b</bold> apex of maxilla, dorsal focus (arrows: denti-setae) <bold>c</bold> apex of maxilla, ventral focus (arrow: setae under canines) <bold>d</bold> maxillary palp <bold>e</bold> maxilla, middle part (ventrolateral view). Scale bars: 50 µm.</p></caption><graphic xmlns:xlink="http://www.w3.org/1999/xlink" xlink:href="zookeys-1157-127_article-99642__-g003.jpg" position="float" orientation="portrait" xlink:type="simple" id="oo_833835.jpg"><uri content-type="original_file" xlink:type="simple">https://binary.pensoft.net/fig/833835</uri></graphic></fig><p><bold><italic>Labium</italic></bold> (Fig. <xref ref-type="fig" rid="F4">4a–e</xref>). Glossa much shorter than paraglossa; outer margin with row of simple setae; inner margin distomedially serrate and with fine, simple setae; ventroapically with arc of long, simple setae. Paraglossa slightly curved inward; outer margin with row of long, simple setae; inner margin with medium row of simple setae, and submarginal row of long, simple setae, basally with dense row of long, simple setae. Labial palp 2-segmented. Segment II large, nearly trapezoidal with distal corner prolonged, pointed, curved inward; inner margin with many long, fine setae, in basal half with submarginal row of long, spine-like, setae-like processes; distal corner with dense, long, fine setae.</p><p><bold><italic>Hind protoptera</italic></bold> absent.</p><p><bold><italic>Foreleg</italic></bold> (Fig. <xref ref-type="fig" rid="F5">5a–k</xref>) very slender. Ratio of foreleg segments 2.0:1.0:1.4:0.7. <bold><italic>Trochanter</italic>.</bold> Ventral margin with row of short, spine-like setae (Fig. <xref ref-type="fig" rid="F5">5g</xref>). <bold><italic>Femur</italic>.</bold> Length ca. 6× maximum width. Dorsal margin with row of short, spine-like setae; distally with transverse arc of long, fine setae (difficult to see) (Fig. <xref ref-type="fig" rid="F5">5i</xref>). Apex rounded. Ventral margin with row of short, spine-like setae; femoral patch absent. <bold><italic>Tibia</italic>.</bold> Dorsal margin with row of short, spine-like setae; proximally with arc of long, fine setae near margin (difficult to see) (Fig. <xref ref-type="fig" rid="F5">5j</xref>). Ventral margin with row of short to medium, curved, spine-like setae. Patellatibial suture present in basal 1/2 area. <bold><italic>Tarsus</italic>.</bold> Dorsal margin bare; proximally with arc of long, fine setae near margin (difficult to see) (Fig. <xref ref-type="fig" rid="F5">5k</xref>). Ventral margin with row of medium, spine-like setae. <bold><italic>Claw</italic></bold> without denticles; subapical setae absent (Fig. <xref ref-type="fig" rid="F5">5h</xref>).</p><fig id="F4" position="float" orientation="portrait"><object-id xmlns:xlink="http://www.w3.org/1999/xlink" content-type="doi" xlink:type="simple">10.3897/zookeys.1157.99642.figure4</object-id><object-id xmlns:xlink="http://www.w3.org/1999/xlink" content-type="arpha" xlink:type="simple">621A3506-1833-5D83-9E8F-12B75FCDB228</object-id><label>Figure 4.</label><caption><p><italic><tp:taxon-name><tp:taxon-name-part taxon-name-part-type="genus" reg="Securiops">Securiops</tp:taxon-name-part><tp:taxon-name-part taxon-name-part-type="species" reg="primasia">primasia</tp:taxon-name-part></tp:taxon-name></italic> sp. nov., larva morphology <bold>a</bold> labium <bold>b</bold> labial palp segment II <bold>c</bold> glossae (dorsal view) <bold>d</bold> glossae (ventral view) <bold>e</bold> paraglossa. Scale bars: 50 µm.</p></caption><graphic xmlns:xlink="http://www.w3.org/1999/xlink" xlink:href="zookeys-1157-127_article-99642__-g004.jpg" position="float" orientation="portrait" xlink:type="simple" id="oo_833836.jpg"><uri content-type="original_file" xlink:type="simple">https://binary.pensoft.net/fig/833836</uri></graphic></fig><fig id="F5" position="float" orientation="portrait"><object-id xmlns:xlink="http://www.w3.org/1999/xlink" content-type="doi" xlink:type="simple">10.3897/zookeys.1157.99642.figure5</object-id><object-id xmlns:xlink="http://www.w3.org/1999/xlink" content-type="arpha" xlink:type="simple">EFE100FC-0DA7-5512-8759-EC7E5E61312F</object-id><label>Figure 5.</label><caption><p><italic><tp:taxon-name><tp:taxon-name-part taxon-name-part-type="genus" reg="Securiops">Securiops</tp:taxon-name-part><tp:taxon-name-part taxon-name-part-type="species" reg="primasia">primasia</tp:taxon-name-part></tp:taxon-name></italic> sp. nov., larva morphology <bold>a</bold> foreleg <bold>b</bold> femur dorsal margin <bold>c</bold> femur ventral margin <bold>d</bold> tibia dorsal margin <bold>e</bold> tibia ventral margin <bold>f</bold> tarsus ventral margin <bold>g</bold> trochanter <bold>h</bold> claw <bold>i</bold> femur apex (posterior view) <bold>j</bold> tibia base <bold>k</bold> tarsus base. Scale bars: 100 µm.</p></caption><graphic xmlns:xlink="http://www.w3.org/1999/xlink" xlink:href="zookeys-1157-127_article-99642__-g005.jpg" position="float" orientation="portrait" xlink:type="simple" id="oo_833837.jpg"><uri content-type="original_file" xlink:type="simple">https://binary.pensoft.net/fig/833837</uri></graphic></fig><p><bold><italic>Abdominal terga</italic></bold> (Fig. <xref ref-type="fig" rid="F6">6a, b</xref>). Lateral margins of terga: VII with some minute spines; VIII with ca. seven small to large spines; IX with five large spines and one small spine (spine at posterolateral angle excluded from count); Posterior margins of terga: I smooth, without spines; II with strongly spaced or rudimentary, triangular spines; III–VII with spaced triangular spines, longer than wide.</p><fig id="F6" position="float" orientation="portrait"><object-id xmlns:xlink="http://www.w3.org/1999/xlink" content-type="doi" xlink:type="simple">10.3897/zookeys.1157.99642.figure6</object-id><object-id xmlns:xlink="http://www.w3.org/1999/xlink" content-type="arpha" xlink:type="simple">14101D74-688A-567F-B072-8FA83DF36F26</object-id><label>Figure 6.</label><caption><p><italic><tp:taxon-name><tp:taxon-name-part taxon-name-part-type="genus" reg="Securiops">Securiops</tp:taxon-name-part><tp:taxon-name-part taxon-name-part-type="species" reg="primasia">primasia</tp:taxon-name-part></tp:taxon-name></italic> sp. nov., larva morphology <bold>a</bold> abdominal terga VII–X, lateral margins <bold>b</bold> abdominal terga I–VII, posterior margins <bold>c</bold> abdominal sternum VI, posterior margin. Scale bars: 20 µm.</p></caption><graphic xmlns:xlink="http://www.w3.org/1999/xlink" xlink:href="zookeys-1157-127_article-99642__-g006.jpg" position="float" orientation="portrait" xlink:type="simple" id="oo_833838.jpg"><uri content-type="original_file" xlink:type="simple">https://binary.pensoft.net/fig/833838</uri></graphic></fig><p><bold><italic>Abdominal sterna</italic></bold> (Fig. <xref ref-type="fig" rid="F6">6c</xref>). Posterior margin of sterna: I–V smooth, without spines; VI–VIII with triangular spines.</p><p><bold><italic>Tergalii</italic></bold> (Fig. <xref ref-type="fig" rid="F7">7b</xref>). Present on segments I–VII; all tergalii with two lamellae, second lamella much smaller. Tracheae restricted to main trunk. Tergalius I as long as length of segment II; tergalius VII as long as length of segments VIII and half IX combined.</p><fig id="F7" position="float" orientation="portrait"><object-id xmlns:xlink="http://www.w3.org/1999/xlink" content-type="doi" xlink:type="simple">10.3897/zookeys.1157.99642.figure7</object-id><object-id xmlns:xlink="http://www.w3.org/1999/xlink" content-type="arpha" xlink:type="simple">68C2BF42-0B05-50D5-A074-EF7C81152BD4</object-id><label>Figure 7.</label><caption><p><italic><tp:taxon-name><tp:taxon-name-part taxon-name-part-type="genus" reg="Securiops">Securiops</tp:taxon-name-part><tp:taxon-name-part taxon-name-part-type="species" reg="primasia">primasia</tp:taxon-name-part></tp:taxon-name></italic> sp. nov., morphology <bold>a</bold> paraproct <bold>b</bold> tergalius VII <bold>c, d</bold> eggs. Scale bars: 20 µm (<bold>a</bold>); 30 µm (<bold>c, d</bold>).</p></caption><graphic xmlns:xlink="http://www.w3.org/1999/xlink" xlink:href="zookeys-1157-127_article-99642__-g007.jpg" position="float" orientation="portrait" xlink:type="simple" id="oo_833840.jpg"><uri content-type="original_file" xlink:type="simple">https://binary.pensoft.net/fig/833840</uri></graphic></fig><p><bold><italic>Paraproct</italic></bold> (Fig. <xref ref-type="fig" rid="F7">7a</xref>). With four larger, marginal spines, and some additional, minute spines in-between. Cercotractor with minute, marginal spines, hardly to see.</p></tp:treatment-sec><tp:treatment-sec sec-type="Imago" id="SECID0E33AE"><title>Imago.</title><p>Unknown.</p></tp:treatment-sec><tp:treatment-sec sec-type="Eggs" id="SECID0EB4AE"><title>Eggs</title><p>(Fig. <xref ref-type="fig" rid="F7">7c, d</xref>). Barrel-shaped, surface with four longitudinal rows of wide, sub-rectangular structural elements.</p></tp:treatment-sec><tp:treatment-sec sec-type="Genetics" id="SECID0EL4AE"><title>Genetics.</title><p>We obtained two sequences of 658 bp from specimens of two distinct populations. The K2P distance between them is 0.5%. The closest sequences available on GenBank and Bold system all belong to various species of <italic><tp:taxon-name><tp:taxon-name-part taxon-name-part-type="genus" reg="Cloeon">Cloeon</tp:taxon-name-part></tp:taxon-name></italic> which is to be expected as no specimens of <italic><tp:taxon-name><tp:taxon-name-part taxon-name-part-type="genus" reg="Securiops">Securiops</tp:taxon-name-part></tp:taxon-name></italic> were previously sequenced.</p></tp:treatment-sec><tp:treatment-sec sec-type="etymology" id="SECID0EI5AE"><title>Etymology.</title><p>Combination of the first part of the Latin word “prim-us” (meaning the first), and “asia” (for the continent), to highlight the first discovery of the Afrotropical genus <italic><tp:taxon-name><tp:taxon-name-part taxon-name-part-type="genus" reg="Securiops">Securiops</tp:taxon-name-part></tp:taxon-name></italic> in Asia.</p></tp:treatment-sec><tp:treatment-sec sec-type="Biological aspects" id="SECID0E55AE"><title>Biological aspects.</title><p>The specimens were collected at altitudes between 100 m and 300 m.</p></tp:treatment-sec><tp:treatment-sec sec-type="distribution" id="SECID0EN6AE"><title>Distribution</title><p><bold>(Fig. <xref ref-type="fig" rid="F8">8</xref>).</bold> Thailand.</p><fig id="F8" position="float" orientation="portrait"><object-id xmlns:xlink="http://www.w3.org/1999/xlink" content-type="doi" xlink:type="simple">10.3897/zookeys.1157.99642.figure8</object-id><object-id xmlns:xlink="http://www.w3.org/1999/xlink" content-type="arpha" xlink:type="simple">5A016CF6-991A-5241-99FE-6BC8BA1C7E67</object-id><label>Figure 8.</label><caption><p><italic><tp:taxon-name><tp:taxon-name-part taxon-name-part-type="genus" reg="Securiops">Securiops</tp:taxon-name-part><tp:taxon-name-part taxon-name-part-type="species" reg="primasia">primasia</tp:taxon-name-part></tp:taxon-name></italic> sp. nov., distribution (yellow star: type locality).</p></caption><graphic xmlns:xlink="http://www.w3.org/1999/xlink" xlink:href="zookeys-1157-127_article-99642__-g008.jpg" position="float" orientation="portrait" xlink:type="simple" id="oo_833841.jpg"><uri content-type="original_file" xlink:type="simple">https://binary.pensoft.net/fig/833841</uri></graphic></fig></tp:treatment-sec><tp:treatment-sec sec-type="material" id="SECID0ETAAG"><title>Material examined.</title><p><bold>Type-material. <italic>Holotype</italic>.</bold> Thailand • larva; Ubon Ratchathani Province, Khong Chiam District, Mekong River; <named-content xmlns:xlink="http://www.w3.org/1999/xlink" content-type="dwc:verbatimCoordinates" xlink:type="simple"><named-content content-type="geo-json" specific-use="{&#34;type&#34;:&#34;Point&#34;,&#34;coordinates&#34;:[105.501944,15.324722]}" id="NCID0EBBAG" xlink:type="simple">15°19'29"N, 105°30'07"E</named-content></named-content>; 156 m; 21.v.2017; leg. S. Benjamas; on slide; GBIFCH00592671; <named-content xmlns:xlink="http://www.w3.org/1999/xlink" content-type="dwc:institutional_code" xlink:title="Khon Kaen University, Aquatic Insect Collection" xlink:href="http://grbio.org/institution/khon-kaen-university" xlink:type="simple">KKU-AIC</named-content>. <bold><italic>Paratypes</italic>.</bold> Thailand • 3 larvae; Ubon Ratchathani Province, Khong Chiam District, Mekong River; <named-content xmlns:xlink="http://www.w3.org/1999/xlink" content-type="dwc:verbatimCoordinates" xlink:type="simple"><named-content content-type="geo-json" specific-use="{&#34;type&#34;:&#34;Point&#34;,&#34;coordinates&#34;:[105.501944,15.324722]}" id="NCID0ESBAG" xlink:type="simple">15°19'29"N, 105°30'07"E</named-content></named-content>; 156 m; 21.v.2019; leg. S. Benjamas; 2 in alcohol; GBIFCH00975670; <named-content xmlns:xlink="http://www.w3.org/1999/xlink" content-type="dwc:institutional_code" xlink:title="Khon Kaen University, Aquatic Insect Collection" xlink:href="http://grbio.org/institution/khon-kaen-university" xlink:type="simple">KKU-AIC</named-content>; 1 on slide; GBIFCH00592672; <named-content xmlns:xlink="http://www.w3.org/1999/xlink" content-type="dwc:institutional_code" xlink:title="Muséum Cantonal des Sciences Naturelles, Lausanne" xlink:href="http://grbio.org/institution/musee-zoologique-0" xlink:type="simple">MZL</named-content> • 2 larvae; Ubon Ratchathani Province, Khong Chiam District, Mekong River; <named-content xmlns:xlink="http://www.w3.org/1999/xlink" content-type="dwc:verbatimCoordinates" xlink:type="simple"><named-content content-type="geo-json" specific-use="{&#34;type&#34;:&#34;Point&#34;,&#34;coordinates&#34;:[105.501944,15.324722]}" id="NCID0EECAG" xlink:type="simple">15°19'29"N, 105°30'07"E</named-content></named-content>; 156 m; 18.v.2017; leg. S. Benjamas; 2 on slides; GBIFCH00592670; <named-content xmlns:xlink="http://www.w3.org/1999/xlink" content-type="dwc:institutional_code" xlink:title="Muséum Cantonal des Sciences Naturelles, Lausanne" xlink:href="http://grbio.org/institution/musee-zoologique-0" xlink:type="simple">MZL</named-content>; GBIFCH00592669; <named-content xmlns:xlink="http://www.w3.org/1999/xlink" content-type="dwc:institutional_code" xlink:title="Khon Kaen University, Aquatic Insect Collection" xlink:href="http://grbio.org/institution/khon-kaen-university" xlink:type="simple">KKU-AIC</named-content> • 2 larvae; Ubon Ratchathani Province, Khong Chiam District, Mekong River; <named-content xmlns:xlink="http://www.w3.org/1999/xlink" content-type="dwc:verbatimCoordinates" xlink:type="simple"><named-content content-type="geo-json" specific-use="{&#34;type&#34;:&#34;Point&#34;,&#34;coordinates&#34;:[105.501944,15.324722]}" id="NCID0EWCAG" xlink:type="simple">15°19'29"N, 105°30'07"E</named-content></named-content>; 156 m; 18.v.2017; leg. S. Benjamas; <named-content xmlns:xlink="http://www.w3.org/1999/xlink" content-type="dwc:institutional_code" xlink:title="Khon Kaen University, Aquatic Insect Collection" xlink:href="http://grbio.org/institution/khon-kaen-university" xlink:type="simple">KKU-AIC</named-content>.</p></tp:treatment-sec><tp:treatment-sec sec-type="material" id="SECID0EADAG"><title>Other material.</title><p>Thailand • larva; Kanchanaburi Province, Klong Ta Phoen; <named-content xmlns:xlink="http://www.w3.org/1999/xlink" content-type="dwc:verbatimCoordinates" xlink:type="simple"><named-content content-type="geo-json" specific-use="{&#34;type&#34;:&#34;Point&#34;,&#34;coordinates&#34;:[99.397222,14.115000]}" id="NCID0EJDAG" xlink:type="simple">14°06'54"N, 99°23'50"E</named-content></named-content>; 31 m; 09.xi.2018; leg. C. Suttinun; in alcohol; GenBank <ext-link xmlns:xlink="http://www.w3.org/1999/xlink" ext-link-type="gen" xlink:href="OQ573687" xlink:type="simple">OQ573687</ext-link>; GBIFCH00763772; <named-content xmlns:xlink="http://www.w3.org/1999/xlink" content-type="dwc:institutional_code" xlink:title="Khon Kaen University, Aquatic Insect Collection" xlink:href="http://grbio.org/institution/khon-kaen-university" xlink:type="simple">KKU-AIC</named-content> • larva; Tak Province, Huai Pu Ter; <named-content xmlns:xlink="http://www.w3.org/1999/xlink" content-type="dwc:verbatimCoordinates" xlink:type="simple"><named-content content-type="geo-json" specific-use="{&#34;type&#34;:&#34;Point&#34;,&#34;coordinates&#34;:[98.628889,16.630833]}" id="NCID0E2DAG" xlink:type="simple">16°37'51"N’, 98°37'44"E</named-content></named-content>; 239 m; 27.xii.2017; leg. C. Suttinun; in alcohol; GenBank <ext-link xmlns:xlink="http://www.w3.org/1999/xlink" ext-link-type="gen" xlink:href="OQ573688" xlink:type="simple">OQ573688</ext-link>; GBIFCH00763771; <named-content xmlns:xlink="http://www.w3.org/1999/xlink" content-type="dwc:institutional_code" xlink:title="Muséum Cantonal des Sciences Naturelles, Lausanne" xlink:href="http://grbio.org/institution/musee-zoologique-0" xlink:type="simple">MZL</named-content> • 3 larvae; Ratchaburi Province, Suan Phueng District, Pha Wo Thai; <named-content xmlns:xlink="http://www.w3.org/1999/xlink" content-type="dwc:verbatimCoordinates" xlink:type="simple"><named-content content-type="geo-json" specific-use="{&#34;type&#34;:&#34;Point&#34;,&#34;coordinates&#34;:[99.344250,13.515583]}" id="NCID0ENEAG" xlink:type="simple">13°30'56.1"N, 99°20'39.3"E</named-content></named-content>; 118 m; 20.xi.2022; leg. C. Auychida; in alcohol; <named-content xmlns:xlink="http://www.w3.org/1999/xlink" content-type="dwc:institutional_code" xlink:title="Chiang Mai University, Museum of Veterinary Medicine" xlink:href="http://grbio.org/institution/chiang-mai-university" xlink:type="simple">VMCMU</named-content> • 2 larvae; Ratchaburi Province, Suan Phueng District, Kang Som Meow; <named-content xmlns:xlink="http://www.w3.org/1999/xlink" content-type="dwc:verbatimCoordinates" xlink:type="simple"><named-content content-type="geo-json" specific-use="{&#34;type&#34;:&#34;Point&#34;,&#34;coordinates&#34;:[99.276944,13.410333]}" id="NCID0E1EAG" xlink:type="simple">13°24'37.2"N, 99°16'37"E</named-content></named-content>; 207 m; 20.xi.2022; leg. C. Auychida; in alcohol; <named-content xmlns:xlink="http://www.w3.org/1999/xlink" content-type="dwc:institutional_code" xlink:title="Chiang Mai University, Museum of Veterinary Medicine" xlink:href="http://grbio.org/institution/chiang-mai-university" xlink:type="simple">VMCMU</named-content> • 2 larvae; Ratchaburi Province, Suan Phueng District, Ton Nam Pha Chi; <named-content xmlns:xlink="http://www.w3.org/1999/xlink" content-type="dwc:verbatimCoordinates" xlink:type="simple"><named-content content-type="geo-json" specific-use="{&#34;type&#34;:&#34;Point&#34;,&#34;coordinates&#34;:[99.240222,13.336444]}" id="NCID0EHFAG" xlink:type="simple">13°20'11.2"N, 99°14'24.8"E</named-content></named-content>; 265 m; 20.xi.2022; leg. C. Auychida; in alcohol; <named-content xmlns:xlink="http://www.w3.org/1999/xlink" content-type="dwc:institutional_code" xlink:title="Chiang Mai University, Museum of Veterinary Medicine" xlink:href="http://grbio.org/institution/chiang-mai-university" xlink:type="simple">VMCMU</named-content>.</p></tp:treatment-sec></tp:taxon-treatment>
